# Supplementary material for: Nanopore sequencing of intact aminoacylated tRNAs
Source: Nat Commun. 2025 Aug 20;16:7781. doi: 10.1038/s41467-025-62545-9 (PMC12368100; doi:10.1038/s41467-025-62545-9)
Supplement: Supplementary file 4 — Source Data [file 41467_2025_62545_MOESM4_ESM.zip]

Archive with 2 entries (2 files):
- Main_Source-Data.xlsx
- Supplementary_Source-Data.xlsx
