# Supplementary material for: Nanopore sequencing of intact aminoacylated tRNAs
Source: Nat Commun. 2025 Aug 20;16:7781. doi: 10.1038/s41467-025-62545-9 (PMC12368100; doi:10.1038/s41467-025-62545-9)
Supplement: Supplementary file 4 — Source Data [file 41467_2025_62545_MOESM4_ESM.zip › Main_Source-Data.xlsx]

## Sheet: Figure 1C
Gly-GCC northern probe
							5S northern probe

## Sheet: Figure 1D
20230828	SYBR-gold stained 10% PAGE

## Sheet: Figure 3B
Leu CAA northern probe
5S northern probe

## Sheet: Figure 3E
Val AAC northern probe
5S northern probe
